# Supplementary material for: Nucleotide de novo synthesis increases breast cancer stemness and metastasis via cGMP-PKG-MAPK signaling pathway
Source: PLoS Biol. 2020 Nov 13;18(11):e3000872. doi: 10.1371/journal.pbio.3000872 (PMC7688141; doi:10.1371/journal.pbio.3000872)
Supplement: S1 Data — (XLSX) [file pbio.3000872.s005.xlsx]

## Sheet: Fig 1B
unselected	selected	Student’s t test
2	10
1	51
6	18
0	70
0	1
0	1

## Sheet: Fig 1F
	4TO7Ori			4TO7Lung
glucose	20.96	18.89	19.21	51.68	58.68	46.44		Student’s t test
F-6-P	100	100	100	100	100	100
F-16-2P	43.42	44.39	61.59	32.38	45.91	45.91
Glyceraldehyde 3-phosphate	100	100	100	100	100	100
Dihydroxyacetone phosphate	93.41	94.52	93.89	95.5	95.73	96.05
phosphoenolpyruvate	76.43	82.45	83.36	70.28	72.06	76.98
pyruvate	92.8	91.85	91.47	86.65	87.75	87.92
lactate	88.86	89.44	90.01	84.04	83.82	85.22
citrate	84.56	82.75	82.63	73.92	66.67	71.66
isocitrate	80.64	74.9	81.15	49.19	44.36	46.3
aconitate	80.82	77.81	79.84	69.62	59.14	66.68
a-ketoglutarate	51.42	45.27	49.97	26.49	26.9	26.71
succinyl-CoA	13.92	19.52	18.76	13.02	22.38	15.49
succinate	47.89	40.38	43.62	22.55	22	21.82
malate	57.8	56.28	60.15	35.71	32.2	36.48
fumarate	54.51	47.99	55.86	28.36	30.99	28.8
oxaloacetate	73.92	71.55	68.88	10.54	10.01	7.57
ribose 5-phosphate	29.47	34.47	28.8	55.22	43.79	51.25
sedoheptulose 7-phosphate	58.57	66.04	67.91	84.76	83.03	82.51
AMP	40.7	48.81	45.67	74.14	75.46	63.75
ADP/dGDP	47.71	47.38	51.39	62.38	56.62	60.03
ATP	50.7	44.22	53.48	66.41	62.56	64.52
IMP	42.42	45.43	44.67	46.29	45.14	39.6
IDP	86.07	81.97	85.58	88.23	89.56	88.1
CMP	39.3	37.9	39.9	54.55	57.04	57.43
UMP	61.47	62.66	61.46	71.89	80.85	80.9
UDP	59.31	61.01	58.4	77.26	75.2	77.75
UTP	18.36	0	60.76	79.07	75.02	77.07

## Sheet: Fig 1I
4TO7Ori	4TO7Lung	Student’s t test
5	8
3	10
4	13
6	11
5	15
5	9
	16
	15
	10
	10
