# Supplementary material for: Nucleotide de novo synthesis increases breast cancer stemness and metastasis via cGMP-PKG-MAPK signaling pathway
Source: PLoS Biol. 2020 Nov 13;18(11):e3000872. doi: 10.1371/journal.pbio.3000872 (PMC7688141; doi:10.1371/journal.pbio.3000872)
Supplement: S2 Data — (XLSX) [file pbio.3000872.s006.xlsx]

## Sheet: Fig 2D
	4TO7Ori			4TO7Lung			4T1			Student’s t test
Prps2	0.925915		1.08001	6.35607	5.24302		17.522		24.653
Adss	1.12125	0.887948	1.00441	3.24763	2.78487	2.87835	2.8779	2.8368	2.46264
Gmps	1.03442	0.928414	1.04127	2.05248	2.18433	2.12657	2.14552	2.27849	1.93561
Pfas	0.917349	0.98861	1.10266	2.22898	1.78603	1.93769	1.78221	1.86888	1.62108
Aprt	1.01956	0.992143	0.98858	0.894675	0.650652	0.726486	0.803976	0.920281	0.601669
Hprt	1.01558	0.994751	0.989851	0.77127	0.677844	0.676562	1.1792	1.1951	1.0233
Ppat	0.844944	1.18566	0.99819	1.53535	1.38597	1.38571	1.68808	2.26845	1.87899
Paics	1.0894	1.02206	0.898129	2.03347	1.92667	2.30623	2.99029	3.06109	2.18738
Cad	1.06032	0.943107		0.833011	0.909426		1.34815	1.50727	1.30694

## Sheet: Fig 2E
	Prps2			Student’s t test
MDA-MB-231	1.01993	1.22165	0.838372
SUM159	0.500438	0.618366	0.525626
SK-BR-3	0.595255	0.599844	0.600019
T-47D	0.686088	0.652471	0.655737
MCF7	0.43252	0.362794	0.354463
MCF10A	0.0964751	0.0936787	0.0798453

## Sheet: Fig 2G
	Prps2			Student’s t test
4T1	1.57304	1.65771	1.43909
4TO7Ori	0.967592	0.9308	1.11033
EMT6	0.918856	0.886427	0.880408
EO771	0.655568	0.470118	0.438249

## Sheet: Fig 2J
Days	High	Low	Log-rank (Mantel-Cox) test
4047	0
967	1
852	0
584	0
2246	0
754	1
2289	0
158	1
2048	0
1027	0
1873	0
1066	0
1043	0
825	1
1534	0
533	0
531	0
554	0
965	0
723	1
1291	0
523	0
3204	0
2770	0
666	0
1074	0
1043	0
1085	0
906	0
614	1
954	0
724	0
317	0
396	0
31	0
883	1
1034	0
577	0
975	0
304	0
273	0
458	0
1156	0
881	0
1004	0
304	1
943	0
30	0
3409	1
942	0
1277	0
365	0
1492	0
1371	0
761	0
30	0
30	0
518	0
174	1
2222	0
417	0
52	0
303	0
224	0
10	0
10	0
10	0
10	0
2483	1
997	0
1140	0
618	0
655	0
2190	0
3506	0
3248	0
1842	0
2953	0
350	0
475	0
4275	0
2991	0
709	0
2288	0
1699	1
1988	0
2551	1
3261	0
3807	0
3296	0
3072	0
3021	0
524	1
1150	0
1026	0
4894	0
1548	0
3660	0
3035	0
84	0
3128	0
3004	0
3030	0
2161	0
2854	1
1649	1
2012	0
1742	0
2361	1
7106	0
571	1
4285	0
7777	0
3063	1
8605	0
2417	1
7455	1
2097	1
3088	0
4233	0
1148	0
1203	0
1572	0
1871	0
2371	0
1270	0
1411	1
2767	0
2486	0
477	0
943	0
923	0
392	0
829	0
170	0
728	0
701	0
1001	0
811	1
921	1
1142	1
224	1
1563	1
2127	1
2798	1
1694	1
785	1
959	1
2712	1
2965	1
763	1
3472	1
1009	1
2273	1
1927	1
1673	1
1388	1
2192	1
795	0
1174	1
2534	1
3959	1
567	0
363	0
358	0
385	0
370	0
383	0
379	0
332	0
345	0
5	0
366	0
375	0
394	0
375	0
616	0
394	0
508	0
1	0
747	0
439	0
1728	0
635	0
431	0
584	0
431	0
532	0
502	0
480	0
552	0
575	0
366	0
611	0
590	0
639	0
405	0
541	0
509	0
663	0
441	0
606	0
499	0
482	0
496	0
1309	0
503	0
466	0
302	1
488	0
307	0
381	0
373	0
865	0
1434	0
1174	0
2311	0
1042	0
974	0
2109	0
1935	0
591	0
762	0
710	0
1640	0
626	0
336	1
428	0
2329	0
1631	0
1025	0
675	0
1836	0
2240	0
1309	0
1062	0
678	1
1101	0
92	0
1467	0
976	1
1224	0
34	0
1419	0
1417	0
1048	1
1239	0
1232	0
612	0
21	0
217	0
747	0
904	1
371	0
258	0
504	0
694	0
239	1
608	0
187	0
788	0
3342	0
2193	0
2108	0
79	0
858	0
302	0
572	0
562	0
629	0
586	0
1474		0
1448		0
348		0
1477		0
1471		0
259		0
437		0
1437		0
1920		1
3102		0
4159		0
3492		1
2813		0
2695		0
3283		0
2348		1
1673		0
1616		0
1051		0
2718		0
2442		0
3603		0
2263		0
2190		0
1884		1
521		0
255		1
588		0
996		0
1712		0
1093		1
742		0
648		0
706		0
820		0
906		0
718		0
738		0
661		0
322		0
343		0
408		0
447		0
364		0
418		0
448		0
368		0
313		0
285		0
396		0
547		0
365		0
1371		0
1124		0
1004		0
912		0
396		0
2248		0
1234		0
2759		0
588		0
446		1
987		0
496		0
451		0
675		0
734		0
762		0
456		0
504		0
602		0
471		0
707		0
890		0
511		0
455		0
348		1
568		0
373		0
1		0
40		0
70		0
7		0
10		0
10		0
196		0
218		0
214		0
11		0
163		0
10		0
2031		0
2091		0
2124		0
792		1
1613		0
1542		0
1683		0
3456		0
3307		0
2989		0
2372		0
2515		0
1234		0
3957		0
1001		0
2632		0
1161		0
1233		0
2231		0
8556		0
2573		1
5042		0
4267		1
2596		0
2072		0
2164		0
1919		0
2477		0
2483		0
2559		0
1876		0
2296		1
2255		0
2330		0
2372		0
2041		0
912		0
423		0
1644		0
98		0
2064		0
2156		0
745		0
1611		0
1561		0
1545		0
612		1
1034		1
1642		1
1759		1
1120		0
3364		0
635		0
715		0
293		0
160		0
295		1
574		0
662		0
358		0
385		1
385		0
1476		0
383		0
380		0
396		0
408		0
626		0
643		0
426		0
727		0
448		0
395		0
433		0
397		0
1015		0
563		0
659		0
492		0
1163		0
1318		0
707		0
393		0
1692		0
595		0
1004		1
1138		0
2140		0
865		0
1800		0
1855		0
748		0
3247		0
1604		0
1051		0
1325		0
1208		0
1179		0
1043		0
538		0
1203		0
1072		1
786		1
186		0
647		0
1269		0
1001		0
926		0
725		0
812		0
24		0
847		0
1208		0
575		0
1611		0
915		0
575		0
439		0
1673		0
1035		0
533		0
715		0
225		0
1812		1
6593		1
2535		0
2590		0
2645		0
2596		0
3361		0
1162		0
1330		0
2019		0
2191		0
412		0
1900		1
360		0
646		0
402		0
323		0
759		0
762		0
519		0
466		0
447		0
677		0
80		0
489		0
227		1
441		0
594		0
376		0
532		0
681		0
1104		1
973		0
1783		0
1996		0
1301		0
792		0
528		0
428		0
600		0
271		0
1953		0
5		0
8		0
421		0
574		0
529		0
424		0
518		0
116		1
2033		0
347		0
1611		0
883		0
467		0
488		0
3287		0

## Sheet: Fig 2K
Days	High	Low	Log-rank (Mantel-Cox) test
416	0
967	1
1196	0
852	0
584	0
2246	0
1686	0
754	1
2289	0
3283	0
2048	0
1027	0
2263	0
1043	0
1365	1
1534	0
533	0
1516	0
554	0
1535	0
666	0
566	0
723	1
528	0
1847	0
584	0
595	0
1291	0
523	0
3204	0
322	0
912	1
1546	0
666	0
906	0
965	0
965	0
614	1
614	1
765	0
954	0
722	0
627	0
679	0
31	0
1614	0
883	1
943	1
1642	0
1034	0
975	0
304	0
334	0
273	0
304	0
396	0
1156	0
365	0
304	1
943	0
1004	0
942	0
1277	0
304	0
1522	0
31	0
579	0
30	0
30	0
174	1
2222	0
3022	0
417	0
52	0
303	0
224	0
227	0
10	0
242	0
10	0
16	0
10	0
162	0
1866	0
2483	1
1140	0
2184	0
3506	0
350	0
541	0
475	0
4275	0
2991	0
2558	0
709	0
2288	0
3009	0
1972	0
1699	1
1988	0
2551	1
4080	0
3261	0
3807	0
3296	0
3072	0
3021	0
524	1
1026	0
4894	0
3035	0
3172	0
2976	0
3128	0
991	0
3001	0
2854	1
616	1
1649	1
1742	0
322	1
2361	1
991	1
7106	0
571	1
7777	0
2469	1
8605	0
2965	1
2417	1
7455	1
2097	1
4233	0
573	1
1820	0
1148	0
1203	0
1871	0
2371	0
2767	0
2486	0
2381	0
477	0
923	0
461	0
72	0
392	0
701	0
1001	0
811	1
1692	1
1142	1
224	1
2798	1
3462	1
2520	1
1694	1
785	1
959	1
2712	1
2965	1
763	1
3472	1
1009	1
2273	1
1927	1
1388	1
2192	1
1688	1
795	0
2534	1
3959	1
567	0
363	0
385	0
385	0
382	0
383	0
379	0
332	0
345	0
5	0
366	0
317	0
375	0
394	0
616	0
394	0
1	0
297	0
747	0
439	0
1728	0
635	0
431	0
584	0
431	0
532	0
502	0
480	0
552	0
1612	0
611	0
590	0
405	0
541	0
509	0
839	0
463	0
663	0
441	0
506	0
1309	0
466	0
430	0
488	0
410	0
307	0
373	0
1417	0
1229	0
1434	0
1246	0
1174	0
2311	0
974	0
972	0
2109	0
1935	0
450	0
762	0
710	0
1732	0
428	0
1563	0
2329	0
1631	0
1025	0
1836	0
1309	0
1062	0
1039	0
1266	0
1088	0
1467	0
976	1
1417	0
1048	1
1239	0
1232	0
612	0
59	0
904	1
371	0
258	0
694	0
907	0
239	1
608	0
187	0
788	0
760	0
3342	0
2193	0
2108	0
79	0
858	0
-7	0
302	0
629	0
586	0
4005		0
1448		0
1477		0
1471		0
1437		0
548		1
3709		0
1920		1
4159		0
3492		1
2813		0
2695		0
3283		0
2348		1
3011		0
1616		0
2718		0
2442		0
3603		0
575		0
1102		0
996		0
1712		0
648		0
820		0
906		0
718		0
899		0
661		0
343		0
408		0
447		0
364		0
418		0
446		0
448		0
336		0
1371		0
1308		0
1004		0
546		0
365		0
579		0
698		0
2248		0
2636		1
1853		0
792		1
588		0
446		1
987		0
197		1
496		0
451		0
675		0
734		0
762		0
456		0
504		0
602		0
471		0
707		0
754		0
890		0
511		0
455		0
348		1
568		0
1		0
614		0
34		0
70		0
10		0
10		0
10		0
90		0
10		0
10		0
196		0
231		0
218		0
214		0
10		0
10		0
2031		0
2124		0
1793		1
792		1
680		0
1613		0
1542		0
1683		0
3456		0
3307		0
2372		0
2513		0
1001		0
584		1
2991		0
2920		0
5062		0
2632		0
1935		0
1161		0
1198		0
1233		0
2231		0
1185		0
8556		0
749		1
1993		1
4456		1
3418		1
2573		1
2082		0
6456		1
8008		0
3126		1
6292		0
1781		1
5176		0
2596		0
2134		0
2072		0
3152		0
2164		0
1919		0
2477		0
1191		0
2483		0
1569		0
1324		1
1876		0
2197		0
2296		1
2255		0
2365		0
2372		0
912		0
423		0
98		0
2064		0
293		0
2489		0
991		1
328		0
1611		0
178		0
516		0
1121		0
1545		0
652		0
1759		1
1120		0
320		1
3364		0
635		0
715		0
293		0
160		0
295		1
662		0
1476		0
380		0
626		0
425		0
371		0
552		0
522		0
448		0
395		0
398		0
1015		0
563		0
492		0
385		1
767		0
2541		0
1220		0
1359		0
563		1
707		0
694		0
1692		0
1004		1
1133		0
1138		0
2140		0
865		0
1855		0
2240		0
3247		0
1604		0
821		1
1051		0
1325		0
1208		0
1043		0
538		0
1120		0
1072		1
576		0
92		0
200		0
647		0
1167		0
1269		0
375		0
1158		0
1001		0
926		0
725		0
812		0
24		0
785		0
803		0
1208		0
875		0
1229		0
1611		0
1673		0
1035		0
533		0
715		0
225		0
1812		1
6593		1
2535		0
2282		0
3519		0
2596		0
3361		0
1162		0
1330		0
2019		0
2191		0
1900		1
360		0
646		0
759		0
762		0
519		0
466		0
447		0
450		0
677		0
80		0
489		0
594		0
681		0
1104		1
1062		0
878		0
620		0
1996		0
1275		1
1301		0
792		0
528		0
428		0
600		0
271		0
1953		0
5		0
529		0
2033		0
347		0
1611		0
883		0
467		0
3287		0
