# Supplementary material for: Nucleotide de novo synthesis increases breast cancer stemness and metastasis via cGMP-PKG-MAPK signaling pathway
Source: PLoS Biol. 2020 Nov 13;18(11):e3000872. doi: 10.1371/journal.pbio.3000872 (PMC7688141; doi:10.1371/journal.pbio.3000872)
Supplement: S3 Data — (XLSX) [file pbio.3000872.s007.xlsx]

## Sheet: Fig 3C
	4TO7 LungshCtrl			4TO7 LungshPrps2 #1			Student’s t test
Prps2	0.910612	0.994267	1.10449	0.234961	0.202396	0.229475
Adss	1.07942	1.01659	0.911305	0.281681	0.249929	0.276474
Gmps	0.947266	1.00505	1.05036	0.233598	0.190307	0.24581
Pfas	1.15299	0.855893	1.01334	0.537564	0.553488	0.452698
Aprt	1.03149	0.87761	1.10467	0.184984	0.195873	0.248002
Hprt	0.835186	1.07772	1.11099	0.303137	0.286927	0.320841
Ppat	1.06513	0.939818	0.998968	0.0162244	0.0124119	0.0166942
Paics	1.06227	1.02149	0.921568	0.0160026	0.014541	0.0161557
Cad	0.999888	0.981351	1.01912	0.145189	0.136564	0.184197

## Sheet: Fig 3E
4TO7 LungshCtrl	4TO7 LungshPrps2 #1	Student’s t test
8	2
11	4
11	3
8	2
8	2
10	0
12	4
14
8
7
10

## Sheet: Fig 3F
	4TO7 LungshCtrl			4TO7 LungshPrps2 #1			Student’s t test
S7-P*m7	1	1	0.9602	0.8772	0.8854	0.8903
PRPP*m5	1	1	1	0.9263	1	1
AMP*m5	0.8481	0.7582	0.6511	0.6791	0.6894	0.5253
ADP/dGDP*m5	0.7372	0.7672	0.7255	0.5932	0.6487	0.6452
ATP*m5	0.8183	0.8217	0.7762	0.6776	0.6796	0.7233
GTP*m5	0.6127	0.6447	0.55	0.3153	0.3423	0.321
IMP*m5	0.5114	0.6581	0.6653	0.6465	0.6852	0.6396
IDP*m5	0.9268	0.9403	0.9209	0.8995	0.907	0.9072
ITP*m5	0.9581	0.9632	0.9552	0.9225	0.9446	0.9322

## Sheet: Fig 3G
	4TO7 LungshCtrl			4TO7 LungshPrps2 #1			Student’s t test
dCDP*m5	0.6488	0.8017	1	0	0.2858	0
CTP*m5	0.7916	0.7577	0.738	0.5588	0.5635	0.5083
dCTP*m5	0.8454	0.844	0.8555	0.6759	0.802	0.7946
dTDP*m5	0.6867	0.6887	0.666	0.4833	1	1
dTTP*m5	0.6709	0.6891	0.6835	0.6006	0.7315	0.6437
UMP*m5	0.8896	0.8781	0.875	0.8406	0.8771	0.8369
UDP*m5	0.8635	0.8588	0.8302	0.6762	0.7411	0.7268
UTP*m5	0.875	0.8926	0.8681	0.7257	0.8313	0.7991

## Sheet: Fig 3I
4TO7 LungshCtrl	4TO7 LungshPrps2 #1		Student’s t test
27	0
30	0
21	1
27	2
28	1
18	0
21	0

## Sheet: Fig 3J
Days	4TO7 LungshCtrl	4TO7 LungshPrps2 #1	Log-rank (Mantel-Cox) test
15	1
17	1
17	1
18	1
18	1
19	1
19		1
21		1
22		1
27		1
28		0
28		0
