# Supplementary material for: Nucleotide de novo synthesis increases breast cancer stemness and metastasis via cGMP-PKG-MAPK signaling pathway
Source: PLoS Biol. 2020 Nov 13;18(11):e3000872. doi: 10.1371/journal.pbio.3000872 (PMC7688141; doi:10.1371/journal.pbio.3000872)
Supplement: S4 Data — (XLSX) [file pbio.3000872.s008.xlsx]

## Sheet: Fig 4B
4TO7Ori	4TO7Lung	Student’s t test
2.6	10.3
3.4	9.7
2.2	17.2
2.5	18.3

## Sheet: Fig 4C
	4TO7Ori					4TO7Lung
10^5	20	20	33.3			100	100	100
10^4	20	0	16.6			75	75	50
10^3	0	0				60	40
two way ANOVA

## Sheet: Fig 4D
	4TO7Ori																	4TO7Lung
10^5	0	0	0	3	0	0	1	0	0	0	0	0	1	0	0	1		40	40	30	30	9	2	3	21	35	5	5	8	3	10	15	25
10^4	0	1	0	0	0	0	0	0	0	0	0	1	0	0	0	0		4	2	10	0	2	0	4	1	1	4	0	0
10^3	0	0	0	0	0	0	0	0	0	0								1	0	1	6	0	0	0	2	5	0
two way ANOVA

## Sheet: Fig 4E
	4TO7Ori			4TO7Lung			Student’s t test
Sox2	0.999223	1	1.00078	2.02327	2.39111	3.29218
Oct4	1.04152	1.00083	0.960137	2.32292	2.51381	2.64642
Nanog	1.05443	1.00141	0.948375	0.615766	0.630921	1.02226
Klf4	0.8642	1.01067	1.15714	3.35527	3.31334	4.30691
c-Myc	1.08255	1.00315	0.923747	4.03489	3.68082	6.78708

## Sheet: Fig 4H
4TO7Ori	4TO7Lung	Student’s t test
2.66	5.93
2.65	5.95
2.58	5.22
1.15	4.71
2.14	6.61
2.05	5.82
2.41	6.76
1.95	7.36
2.48	7.43
	4.32
	4.16

## Sheet: Fig 4J
4TO7Ori	4TO7Lung	Student’s t test
0.29	3.87
0.16	3.04
0.24	2.24
0.7
0.61
0.98
0.9
0.77
0.83
0.94
0.52

## Sheet: Fig 4L
4TO7 LungshCtrl	4TO7 LungshPrps2 #1	Student’s t test
8.9	5.6
9.6	6.2
7.8	7.3

## Sheet: Fig 4M
	4TO7 Lung shControl			4TO7 Lung shPrps2 #1
10^5	100	100	100	100	100	66.7
10^4	100	100	100	50	50	0
10^3	100	50	50	0	0	0
two way ANOVA

## Sheet: Fig 4N
	4TO7 Lung shControl							4TO7 Lung shPrps2 #1
10^5	103	127	48	57	112	104		39	47	28	6	3	55	0
10^4	12	3	7	4	22	29		0	1	0	1	0	0
10^3	7	4	0	3	0	2		0	0	0	0	0	0
two way ANOVA

## Sheet: Fig 4O
	4TO7 LungshCtrl			4TO7 LungshPrps2 #1			Student’s t test
Sox2	1.0715	1.07781	0.865896	0.0107338	0.0114102	0.0106002
Oct4	1.0966	0.886334	1.02886	0.0121923	0.0125602	0.0195416
Nanog	1.10786	0.936395	0.96395	0.00553321	0.00465679
Klf4	1.10174	0.956862	0.948572	0.188362	0.174596
c-Myc	1.09722	1.02039	0.893179	0.907378	0.645912	0.664566
