# Supplementary material for: Nucleotide de novo synthesis increases breast cancer stemness and metastasis via cGMP-PKG-MAPK signaling pathway
Source: PLoS Biol. 2020 Nov 13;18(11):e3000872. doi: 10.1371/journal.pbio.3000872 (PMC7688141; doi:10.1371/journal.pbio.3000872)
Supplement: S5 Data — (XLSX) [file pbio.3000872.s009.xlsx]

## Sheet: Fig 5B
	4TO7Ori	4TO7Lung		4TO7 LungshCtrl	4TO7 LungshPrps2 #1
cAMP	3.17	3.4897		3.79	3.26515		Student’s t test
cAMP	4.1	4.56612		3.23505	2.76588
cAMP	4.41	5.55103		3.44538	3.05703
cGMP	3.91	6.35694		5.16386	3.9928
cGMP	2.95	6.35371		7.18009	3.27177
cGMP	2.21	5.06276		8.51188	3.10212

## Sheet: Fig 5C
	4TO7Ori + Control			4TO7Ori + cGMP analog
Sox2	1.08781	0.988078	0.930368	5.3268	4.66478	4.82616	Student’s t test
Oct4	1.08864	1.30581	0.703459	77.7477	74.0641	83.3993
Nanog	0.863136	1.20236	0.963578	17.3649	25.5873	25.1442
Klf4	0.870437	0.998032	1.15111	1.95333	2.09965	2.36793

## Sheet: Fig 5D
	4TO7 Lung shPrps2 #1 + Control			4TO7 Lung shPrps2 #1 + cGMP analog
Sox2	0.979092	1.04314	0.979114	2.83987	2.88756	2.88085	Student’s t test
Oct4	0.900346	1.00357	1.10673	2.58209	2.68696	3.32962
Nanog	0.887042	1.13756	0.991023	2.29065	2.40975	2.35961
Klf4	0.966643	0.947777	1.09151	2.33856	2.33111	2.8378

## Sheet: Fig 5G
	4TO7 Lung shControl			4TO7 Lung shPrkg			Student’s t test
Prkg1	1.02025	0.961516	1.01938	0.656191	0.813921	0.796445
Prkg2	1.00912	0.978734	1.01249	0.249472	0.240414	0.229856

## Sheet: Fig 5I
	4TO7 Lung shControl			4TO7 Lung shPrkg
Sox2	0.982617	1.03303	0.985151	0.0095702	0.0144699	0.0131197	Student’s t test
Oct4	0.901202	1.09727	1.01127	0.87965	0.872171	0.914518
Nanog	0.944251	0.892788	1.18622	0.00236573	0.0121128	0.00938474
Klf4	0.885795	1.01365	1.11373	0.456107	0.451083	0.413087
cMyc	0.955186	1.02995	1.01648	0.689484	0.690816	0.623368

## Sheet: Fig 5K
4TO7 Lung shCtrl	4TO7 Lung shPrkg	Student’s t test
5.15	2.24
5.06	1.99
4.27	1.9
4.01
