# Supplementary material for: Nucleotide de novo synthesis increases breast cancer stemness and metastasis via cGMP-PKG-MAPK signaling pathway
Source: PLoS Biol. 2020 Nov 13;18(11):e3000872. doi: 10.1371/journal.pbio.3000872 (PMC7688141; doi:10.1371/journal.pbio.3000872)
Supplement: S6 Data — (XLSX) [file pbio.3000872.s010.xlsx]

## Sheet: Fig 6B
4TO7 LungshPrps2 #1 + Ctrl	4TO7 LungshPrps2 #1 + cGMP	4TO7 LungshPrps2 #1 + cGMP + MEKi	Student’s t test
9.3	11.2	3.5
8.7	11.2	4
8	11	3.8
7.7	9.9
9	10

## Sheet: Fig 6C
4TO7Ori + Ctrl	4TO7Ori + cGMP	4TO7Ori + cGMP + MEKi	Student’s t test
2.4	3.6	1.6
2.8	3.3	1
2.7	4.1
	3.1

## Sheet: Fig 6H
4TO7 Lung + Ctrl	4TO7 Lung + MEKi 0.01µM	4TO7 Lung + MEKi 1.0µM	Student’s t test
5.24	3.31	0.39
5.22	3.69	0.27
4.61	3.73	0.4
4.52	2.02	0.43
4.23	2.97

## Sheet: Fig 6J
4TO7 Ori + Ctrl	4TO7 Ori + cGMP analog	4TO7 Ori + cGMP analog + MEKi	Student’s t test
2.17	3.38	2.19
2.94	3.41	2.43
2.8	3.92	2.12
2.46	3.75	2.66
2.8	4.37	2.22
	4.46	2.4
	4.47	2.07
		2.16
