# Supplementary material for: Nucleotide de novo synthesis increases breast cancer stemness and metastasis via cGMP-PKG-MAPK signaling pathway
Source: PLoS Biol. 2020 Nov 13;18(11):e3000872. doi: 10.1371/journal.pbio.3000872 (PMC7688141; doi:10.1371/journal.pbio.3000872)
Supplement: S7 Data — (XLSX) [file pbio.3000872.s011.xlsx]

## Sheet: Fig 7A
	Normal level
I	428.7	427.8	390.6	386.3	368.8	366.5	363.6	361.9	358.1	355.9	349.6	348.6	348.6	345.9	344.6	343.6	343.4	343.4	342.6	342.5	337.6	335.9	332.1	330.9	330.4	329.3	329.2	326.3	319.9	319.9	318.7	316.7	316.7	316.1	315.8	315.8	314.5	313.9	313.7	310.4	310	309.3	308.5	302.2	301.9	301.4	301.3	301.2	301
IIA	365.1	347	339.8	331.4	329.6	325.5	322.1	321.4	321	311	309.9	307	306.4	306.3	301.2	295.6	287.1	285.1	280	380.4	372.4	357.9	356.8	354.1	351.8	347.4	340.9	338.3	336.3	331.6
IIB	375.9	354.4	341	332.4	332.1	328.9	318.3	317.2	313.7	303	291.6	290.1	282.7
IIIA	427.1	426.8	422	415.9	413.6	407.1	404	402.8	402.1	396.6	393	373.5	370	368.1	366.1	361.1	353.3	349.7	345.7	345.7	342.2	337.3	329.2	327.5	324.4	319.9	318.6	316.5	307.8	306.3	302.1	301.2	299.5	299.4	299.1
IIIB	299.5	273.2
IIIC	299.5	290.2	278.9	265.8	261.4	253.8	253.3
IV																																										441.8	440.8	437.9	436.9	435.9	431.5	429.8	428.6
[truncated: 189 more columns]

## Sheet: Fig 7B
improvement check point 1	improvement check point 2	delta good		deterioration check point 1	deterioration check point 2	delta bad
282.2	142.2	-140		314.7	996.4	681.7
446.8	317.4	-129.4		168.1	480.4	312.3
326.5	203.5	-123		631.9	858.9	227
288.5	202.5	-86		137	353.1	216.1
294.7	224.6	-70.1		211.4	402.7	191.3
399.7	338.7	-61		329.8	504.7	174.9
240.4	189.2	-51.2		211.9	379	167.1
280.2	235.9	-44.3		179.4	342.4	163
336.2	296.3	-39.9		237.6	394	156.4
295.7	256.1	-39.6		228	375.1	147.1
298.3	259.8	-38.5		190.6	336.8	146.2
259.8	221.5	-38.3		256.3	396.3	140
346.5	311	-35.5		277.5	416.9	139.4
262	226.8	-35.2		193.8	332.3	138.5
459.5	426.4	-33.1		192.3	326	133.7
274	244.3	-29.7		167.9	298.9	131
260.3	233.1	-27.2		230.3	360.9	130.6
366.4	341.1	-25.3		181.6	311.1	129.5
249.8	224.7	-25.1		221.0	341.9	120.9
295.1	271.3	-23.8		173.3	286.8	113.5
258.2	234.4	-23.8		206.7	314.7	108
258.5	235.5	-23		211.2	319.2	108
376.2	358	-18.2		144.2	251.8	107.6
312.9	297.5	-15.4		130.8	235.1	104.3
271.3	262.2	-9.1		263.1	364.3	101.2
281.8	273.8	-8		547.9	646.8	98.9
480	472.1	-7.9		161	254.8	93.8
247.9	240.4	-7.5		148.8	241.4	92.6
288.1	281.4	-6.7		147.6	240	92.4
252.8	247.1	-5.7		310.4	400.3	89.9
266.6	262.4	-4.2		324.2	413.6	89.4
262.1	258.2	-3.9		445.6	534.6	89
215.8	214.4	-1.4		139.2	224.2	85
248	249.8	1.8		159.1	243.4	84.3
253	256.4	3.4		164.3	245	80.7
259.8	263.3	3.5		172.1	252	79.9
215.1	220.7	5.6		199.7	279	79.3
234.4	241	6.6		379.7	458.4	78.7
201.8	212.3	10.5		228.6	306.8	78.2
377.5	388.2	10.7		188.9	265.9	77
184.2	195.8	11.6		187.6	264.4	76.8
109.6	122.1	12.5		263.8	338.3	74.5
265.6	278.6	13		300.4	373.4	73
218.2	231.7	13.5		173.4	245	71.6
244.7	260.1	15.4		244.6	315.6	71
234.8	251.1	16.3		197	267.8	70.8
241.2	258.2	17		309.4	380.2	70.8
282	299.2	17.2		118	188.6	70.6
229.7	247.6	17.9		380.6	450.2	69.6
248.8	267.2	18.4		316.4	384.4	68
206.4	225.2	18.8		144.1	210.3	66.2
220.2	239.4	19.2		226.8	292.9	66.1
249.9	270.5	20.6		207.6	271	63.4
221.5	245	23.5		170.6	233.1	62.5
227.4	253	25.6		217.9	280.2	62.3
135.3	162.1	26.8		222.7	284.3	61.6
277.2	306.5	29.3		173.5	234.9	61.4
219.8	249.9	30.1		141.5	202	60.5
193.3	225.7	32.4		229.1	289.3	60.2
204.3	237.7	33.4		184.3	244.3	60
227.9	263.5	35.6		278.6	336.2	57.6
234.2	270.2	36		134.2	190.7	56.5
224.6	262.1	37.5		208	262.7	54.7
293.4	332	38.6		197.1	250.9	53.8
225.8	265.4	39.6		237.4	288.5	51.1
210.7	252	41.3		348.2	398.7	50.5
175.4	218	42.6		358	408.5	50.5
195.2	238.3	43.1		242.5	289.1	46.6
210.3	255.8	45.5		147.2	193.6	46.4
269.4	315.4	46		237.8	281.1	43.3
195.5	242.4	46.9		287.8	322.1	34.3
296.3	346.9	50.6		213	247	34
236.9	288.9	52		253	286.6	33.6
217.9	271.1	53.2		384.3	416.4	32.1
231	289.2	58.2		226.3	257.6	31.3
258.5	317.5	59		184.2	213	28.8
235.9	295.1	59.2		243.4	272.1	28.7
201.9	264.1	62.2		241.4	267.7	26.3
233.4	296.4	63		454.2	479.1	24.9
197.1	263.8	66.7		311.3	335.5	24.2
241.4	308.9	67.5		271	293.6	22.6
180.2	247.8	67.6		324.2	343	18.8
221.3	294.7	73.4		176.5	193.1	16.6
133.3	208.1	74.8		302.6	318.4	15.8
163	239.9	76.9		237.9	252.6	14.7
248.9	326.2	77.3		303.5	317.7	14.2
211.3	289.7	78.4		436.9	451	14.1
234.6	316.4	81.8		265	278.9	13.9
171.5	255.3	83.8		204	217	13
195.8	281.9	86.1		281.1	293.4	12.3
211.2	301.5	90.3		149.8	161	11.2
239.4	330.1	90.7		309.3	320.2	10.9
168.6	267.4	98.8		157.6	167.6	10
179.9	287.7	107.8		287.6	295.5	7.9
277.7	396	118.3		341.9	348.9	7
146.2	267.9	121.7		329.1	335.7	6.6
149.1	273.4	124.3		281.7	285.2	3.5
161.7	287.2	125.5		235.2	237.6	2.4
163	295.7	132.7		400.8	403.1	2.3
272.4	411.2	138.8		280.1	281.7	1.6
170	311.6	141.6		239.4	238.2	-1.2
252.8	404.3	151.5		275	273.4	-1.6
234.9	428.6	193.7		225.2	223.2	-2
261.4	493.9	232.5		252.6	250.1	-2.5
				210	207.4	-2.6
				298	294.7	-3.3
				233.9	227.8	-6.1
				260.5	252.5	-8
				282.3	272.3	-10
				391.2	380.7	-10.5
				475.4	464.2	-11.2
				291.9	278.6	-13.3
				315.6	301.9	-13.7
				274.8	259.9	-14.9
				240.2	224.7	-15.5
				309	292.8	-16.2
				400.2	379.7	-20.5
				295.5	274.8	-20.7
				268.4	246.1	-22.3
				172.3	147.4	-24.9
				316.7	291.6	-25.1
				313.6	288.1	-25.5
				341.9	314.9	-27
				532.1	505.1	-27
				505.1	475.4	-29.7
				147.4	116.9	-30.5
				283.1	247.4	-35.7
				265.4	226.3	-39.1
				476.5	436.9	-39.6
				316.4	276.5	-39.9
				299.6	253.9	-45.7
				162	111.2	-50.8
				275.8	220.8	-55
				294.4	232.8	-61.6
				258.6	196.2	-62.4
				364	291.2	-72.8
				396.3	321.3	-75
				391.7	313.5	-78.2
				329.1	246.4	-82.7
				252.6	166.5	-86.1
				573.4	459.9	-113.5
				385.1	247.9	-137.2
				251.9	114	-137.9
				566.8	285	-281.8

## Sheet: Fig 7C
	Q1			Q2			Q3			Q4
	mean	upper limit	lower limit	mean	upper limit	lower limit	mean	upper limit	lower limit	mean	upper limit	lower limit
OR (95%CI)	1			1	2.06	0.485	1.146	2.366	0.555	2.427	5.235	1.126

## Sheet: Fig 7D
Days	High	Low	Log-rank (Mantel-Cox) test
259	0
967	1
1196	0
852	0
3015	0
754	1
1728	0
1027	0
2190	0
3017	0
1534	0
575	0
631	0
554	0
659	0
566	0
588	0
965	0
528	0
584	0
501	0
3276	0
1291	0
523	0
3204	0
322	0
1093	1
742	0
648	0
820	0
666	0
1074	0
1007	0
965	0
965	0
614	1
614	1
954	0
954	0
738	0
722	0
661	0
627	0
441	0
644	0
313	0
791	0
518	0
1308	0
1034	0
608	0
426	0
304	0
273	0
760	0
304	0
458	0
943	0
30	0
1308	0
1217	0
1522	0
30	0
30	0
698	0
2222	0
2759	0
2650	0
451	0
417	0
614	0
34	0
227	0
242	0
16	0
163	0
10	0
10	0
170	0
2483	1
1793	1
1587	0
1547	0
2335	0
3248	0
2515	0
2142	0
622	0
350	0
819	0
172	1
4275	0
2558	0
3316	0
1972	0
1988	0
3296	0
3072	0
2971	0
2618	0
2856	0
524	1
2632	0
3607	0
3172	0
2976	0
3128	0
3203	0
3001	0
2707	0
3030	0
2838	0
2854	1
616	1
1233	0
322	1
3418	1
2721	0
3461	1
4233	0
1152	1
1820	0
1919	0
2559	0
1572	0
1324	1
1871	0
2278	0
2296	1
2330	0
2371	0
2255	0
1411	1
2709	0
2486	0
2041	0
423	0
2381	0
2064	0
134	0
435	0
923	0
1620	0
701	0
149	0
612	1
921	1
1692	1
1556	1
2127	1
2798	1
3462	1
1286	1
365	1
1694	1
1508	1
538	1
785	1
959	1
2965	1
3669	1
3472	1
1009	1
2273	1
1034	1
1388	1
2192	1
1688	1
1759	1
567	0
160	0
385	0
358	0
385	1
385	0
366	0
375	0
375	0
297	0
439	0
1034	1
408	0
635	0
626	0
425	0
584	0
431	0
502	0
552	0
575	0
366	0
1612	0
611	0
612	0
611	0
590	0
447	0
727	0
663	0
441	0
499	0
506	0
1309	0
472	0
302	1
433	0
488	0
397	0
499	0
410	0
381	0
492	0
385	1
837	0
972	0
2109	0
2128	0
707	0
591	0
762	0
710	0
336	1
1545	0
428	0
2329	0
1631	0
2653	0
2140	0
598	0
1523	0
3247	0
3121	0
1325	0
1062	0
1039	0
1112	0
1203	0
1266	0
1072	1
786	1
78	0
1048	1
1148	0
1189	0
1269	0
612	0
21	0
288	0
789	0
694	0
1210	0
907	0
915	0
320	0
607	0
1673	0
788	0
532	0
3342	0
759	0
996	0
450	0
477	0
227	1
752	0
858	0
302	0
629	0
525	0
424	0
488	0
4047		0
1474		0
1477		0
1471		0
303		0
554		0
548		1
3709		0
2654		0
1920		1
1686		0
1099		0
4159		0
2695		0
3283		0
2348		1
2289		0
158		1
1051		0
767		0
2263		0
1066		0
552		0
912		1
996		0
1712		0
1546		0
706		0
1165		0
931		0
765		0
322		0
313		0
408		0
447		0
418		0
446		0
31		0
883		1
31		0
274		0
243		0
1371		0
30		0
881		0
546		0
365		0
31		0
579		0
579		0
518		0
1005		0
588		0
446		1
197		1
675		0
762		0
456		0
754		0
588		0
348		1
530		0
1		0
40		0
10		0
10		0
224		0
196		0
213		0
231		0
214		0
11		0
10		0
375		0
2031		0
2911		1
2091		0
2124		0
1351		0
997		0
651		0
1613		0
1542		0
2190		0
1683		0
3456		0
3307		0
2989		0
1639		0
1234		0
1882		0
2513		0
754		0
475		0
78		0
1001		0
160		1
709		0
3009		0
2632		0
2012		0
2361		1
4361		0
8556		0
8391		0
3941		1
1542		1
1993		1
7106		0
2573		1
5042		0
3926		1
4285		0
2082		0
2469		1
2373		1
8008		0
4929		0
3063		1
2417		1
6292		0
3945		1
860		1
5176		0
2596		0
573		1
2164		0
1876		0
2365		0
1156		0
476		0
293		0
943		0
328		0
461		0
1247		0
806		0
516		0
76		0
1121		0
392		0
1561		0
2009		1
3736		1
1673		1
1642		1
612		0
320		1
3364		0
715		0
293		0
295		1
385		0
394		0
394		0
396		0
577		0
620		0
371		0
377		1
463		0
606		0
461		0
430		0
530		0
767		0
2541		0
1047		0
1359		0
2311		0
1318		0
974		0
554		0
275		0
1004		1
867		0
1133		0
2362		0
1138		0
1800		0
2240		0
748		0
1604		0
821		1
1051		0
252		0
1208		0
1179		0
1043		0
538		0
1059		0
860		0
1063		0
647		0
975		0
26		1
1186		0
217		0
1158		0
1001		0
926		0
727		0
725		0
812		0
24		0
785		0
847		0
554		0
575		0
504		0
875		0
911		0
908		0
1251		0
1611		0
239		1
1604		0
672		0
533		0
715		0
760		0
1812		1
6593		1
2406		0
2535		0
2282		0
2645		0
3226		0
2596		0
3361		0
1162		0
1330		0
2108		0
412		0
551		0
352		0
646		0
889		0
762		0
519		0
466		0
447		0
677		0
80		0
594		0
596		0
532		0
1104		1
973		0
1783		0
679		0
1996		0
1275		1
1301		0
792		0
528		0
428		0
1220		0
271		0
1430		1
2645		0
5		0
8		0
641		0
574		0
116		1
2033		0
1611		0
883		0
3287		0
3256		0
