# Supplementary material for: Nucleotide de novo synthesis increases breast cancer stemness and metastasis via cGMP-PKG-MAPK signaling pathway
Source: PLoS Biol. 2020 Nov 13;18(11):e3000872. doi: 10.1371/journal.pbio.3000872 (PMC7688141; doi:10.1371/journal.pbio.3000872)
Supplement: S2 Fig Data — (XLSX) [file pbio.3000872.s016.xlsx]

## Sheet: S2A Fig
	4T1 shCtrl			4T1 shPrps2			Student’s t test
Prps2	0.838956	1.19472	0.997692	0.485205	0.48858	0.589134
Adss	0.864537	1.19748	0.965936	0.558644	0.566442	0.712025
Gmps	0.93088	1.17827	0.911722	0.788218	0.782773	0.735433
Pfas	0.802923	1.40769	0.884745	0.728668	1.00928	1.08925
Aprt	0.952638	1.07177	0.97942	1.25701	0.926588	0.913831
Hprt	0.941696	1.12766	0.941696	0.652176	0.643197	0.733736
Ppat	0.909618	1.25992	0.872564	0.494257	0.556068	0.529732
Paics	0.80478	1.20303	1.03288	0.41658	0.52003	0.627056
Cad	0.993588	1.00645	1.00002	1.47112	1.32234	1.39673

## Sheet: S2C Fig
4T1shCtrl	4T1shPrps2	Student’s t test
93	4
45	3
42	1
	41
	37

## Sheet: S2D Fig
4T1 shCtrl								4T1 shPrps2								Student’s t test
24	56	20	31	37	42	85		44	15	3	43	23	4	15	15

## Sheet: S2F Fig
Time （d）	4T1 shCtrl								4T1 shPrps2
17	0.115613	0.323205	0.297884	0.21712	0.593634	0.19616	0.172919	0.248383	0.232628	0.303777	0.238518	0.117804	0.0682474	0.0371138
20	0.277475	0.528858	0.513456	1.01424	0.774865	1.44712	1.21559	0.782805	0.0620044	0.309812	0.42685	0.411635	0.466359	0.228606	0.883546	1.15828
23	0.216403	0.631822	2.09612	0.630486	2.53152	1.25271	1.94033	1.20665	0.0734364	0.51055	0.478406	1.60099	0.272931	1.20468	0.436853	0.816948
26	0.615819	1.32445	3.26003	2.75339	1.45024	0.731213	2.65869	4.0218	0.667011	0.254677	1.13776	0.782467	0.827053	1.6444	0.919108	2.47648
29	1.09671	0.600958	4.1935	6.33488	2.15241	0.960429	4.1535	3.82716	0.736063	0.952833	1.92098	0.676699	2.36556	0.573354	1.96232	3.82503
32	0.841679	2.22242	1.73975	3.28831	7.3855	8.08664	4.58124	0.748959	1.06383	2.14111	1.5111	3.17955	1.03805	0.986972	5.2006	2.21488
35	1.10828	2.87817	6.58008	3.73414	1.17063	6.84774	7.75764	4.89625	4.32072	1.39076	1.89013	6.75645	3.62545	1.18899	3.11491	4.62825
Repeated measurement ANOVA
