# Supplementary material for: Nucleotide de novo synthesis increases breast cancer stemness and metastasis via cGMP-PKG-MAPK signaling pathway
Source: PLoS Biol. 2020 Nov 13;18(11):e3000872. doi: 10.1371/journal.pbio.3000872 (PMC7688141; doi:10.1371/journal.pbio.3000872)
Supplement: S3 Fig Data — (XLSX) [file pbio.3000872.s017.xlsx]

## Sheet: S3B Fig
	4TO7Ori			4TO7Lung			Student’s t test
Early	1.83	1.64	1.77	1.62	1.59	1.72
Late	22.2	20.4	20.9	20.8	19.5	20.3
Early+Late	24.03	22.04	22.67	22.42	21.09	22.02

## Sheet: S3E Fig
4TO7Ori			4TO7Lung			Student’s t test
367	550	436	66	120	111

## Sheet: S3F Fig
hours	4TO7Ori			4TO7Lung			Student’s t test
0	0.15			0.16
24	0.3	0.5	0	1.1	1.3	0
48	1.7	1.9	2	2.3	2	1
72	6.8	5.2	6	7.1	7.6	6
96	20.2	18.2	25	20.8	33.3	26
144	32.2	29	37	25.6	33.3	27
168	44.1	33.8	25	40.8	31.3	34
