# Supplementary material for: Nucleotide de novo synthesis increases breast cancer stemness and metastasis via cGMP-PKG-MAPK signaling pathway
Source: PLoS Biol. 2020 Nov 13;18(11):e3000872. doi: 10.1371/journal.pbio.3000872 (PMC7688141; doi:10.1371/journal.pbio.3000872)
Supplement: S4 Fig Data — (XLSX) [file pbio.3000872.s018.xlsx]

## Sheet: S4E Fig
	4TO7 Lung shCtrl			4TO7 Lung shPrps2 #2			Student’s t test
Sox2	0.970445	0.968753	1.06369	0.44628	0.419811	0.421553
Nanog	1.00816	1.01707	0.975259	0.347286	0.359858	0.381016
Oct4	1.24448	0.89681	0.896005	0.439505	0.510835	0.423339
Myc	0.917915	1.0295	1.05821	1.08539	1.02644	1.1445

## Sheet: S4B Fig
4TO7 Lung shControl	4TO7 Lung shPrps2 #2
8.4	5.5
7.8	5.9
7.6	6.2

## Sheet: S4D Fig
4T1 shControl	4T1 shPrps2	Student’s t test
12.5	8.5
10.9	9.6
10.1	7.4
11.5
